# Supplementary material for: Screening of Saccharomyces and Non-Saccharomyces Wine Yeasts for Their Decarboxylase Activity of Amino Acids
Source: Foods. 2022 Nov 11;11(22):3587. doi: 10.3390/foods11223587 (PMC9689846; doi:10.3390/foods11223587)
Supplement: Supplementary file 1 [file foods-11-03587-s001.zip]

Archive with 1 entries (1 files):
- foods-1998493-supplementary.pdf
